# Supplementary material for: DFT Study of the Molecular and Electronic Structure of Metal-Free Tetrabenzoporphyrin and Its Metal Complexes with Zn, Cd, Al, Ga, In
Source: Int J Mol Sci. 2022 Jan 15;23(2):939. doi: 10.3390/ijms23020939 (PMC8781462; doi:10.3390/ijms23020939)
Supplement: Supplementary file 1 [file ijms-23-00939-s001.zip]

Archive with 1 entries (1 files):
- ijms-1552472-supplementary.pdf
